# Supplementary material for: Medicines prices in International (Geary–Khamis) Dollar. The comparison between regulated and deregulated markets
Source: PLoS One. 2024 Jun 7;19(6):e0304400. doi: 10.1371/journal.pone.0304400 (PMC11161061; doi:10.1371/journal.pone.0304400)
Supplement: S1 Data — (XLSX) [file pone.0304400.s005.xlsx]

## Sheet: Leki
Leki OTC	Nazwa leku	Leki Rx	Nazwa leku
1	Aspirin C 10 tabletek	1	Mysimba 8mg+ 90mg 112 tabletek
2	Voltaren żel 50 mg	2	Cardura XL 4mg 30 tabletek
3	Nurofen express 400 mg x 20 tabletek	3	Yasmin x 21 tabletek
4	Tartum Verde spray 1,5 mg/ml 30ml	4	Preductal mr 35 mg 60 tabletek
5	Mucosolvan syrop 6 mg/ml 100 ml	5	Xarelto 20x28 tabletek

## Sheet: Rynki regulowane
Hunga
	Średnie kursy	HUF vs EUR 2018	HUF vs EUR 2019	HUF vs USD 2018	HUF vs USD 2019	intl dollar vs HUF
		0.003137	0.003075	0.003701	0.00344	134.826
	Węgry	Budapeszt	EUR 2018	EUR 2019	USD 2018	USD 2019	intl dollar
OTC 1		1700	5.3329	5.2275	6.2917	5.848	12.6088
OTC 2		2500	7.8425	7.6875	9.2525	8.6	18.5424
OTC 3		2800	8.7836	8.61	10.3628	9.632	20.7675
OTC 4		2300	7.2151	7.0725	8.5123	7.912	17.059
OTC 5			0	0	0	0	0
Rx 1		32000	100.384	98.4	118.432	110.08	237.343
Rx2		3000	9.411	9.225	11.103	10.32	22.2509
Rx 3
Rx 4		2500	7.8425	7.6875	9.2525	8.6	18.5424
Rx 5
	Średnie kursy	IDR vs EUR 2018	IDR vs EUR 2019	IDR vs USD 2018	IDR vs USD 2019	intl dollar vs IDR
		5.954e-05	6.316e-05	7.024e-05	7.068e-05	4240.9
	Indonezja	Dżakarta	EUR 2018	EUR 2019	USD 2018	USD 2019	intl dollar
OTC 1		2099	0.124974	0.132573	0.147434	0.148357	0.494942
OTC 2		205731	12.2492	12.994	14.4505	14.5411	48.5111
OTC 3
OTC 4
OTC 5		10569	0.629278	0.667538	0.742367	0.747017	2.49216
Rx 1
Rx2
Rx 3		243687	14.5091	15.3913	17.1166	17.2238	57.4611
Rx 4
Rx 5		42126	2.50818	2.66068	2.95893	2.97747	9.93326
	Średnie kursy	EUR vs USD 2018	EUR vs USD 2019	intl dollar vs EUR
		1.1765	1.1236	0.818
	Belgia	1#	EUR	USD 2018	USD 2019	intl dollar
OTC 1		8.17	8.17	9.612	9.17981	9.98778
OTC 2		13.99	13.99	16.4592	15.7192	17.1027
OTC 3		8.99	8.99	10.5767	10.1012	10.9902
OTC 4
OTC 5
Rx 1		91.18	91.18	107.273	102.45	111.467
Rx 2
Rx 3
Rx 4
Rx 5		95.33	95.33	112.156	107.113	116.54
	Średnie kursy	EUR vs USD 2018	EUR vs USD 2019	intl dollar vs EUR
		1.1765	1.1236	0.903
	Finlandia	Turku	EUR	USD 2018	USD 2019	intl dollar	2#	EUR	USD 2018	USD 2019	intl dollar	3#	EUR	USD 2018	USD 2019	intl dollar	średnia EUR	średnia USD 2018	średnia USD 2019	średnia intl dollar
OTC 1		4.96	4.96	5.83544	5.57306	5.4928	4.86	4.86	5.71779	5.4607	5.38206	4.86	4.86	5.71779	5.4607	5.38206	4.89333	5.75701	5.49815	4.06423
OTC 2		19.73	19.73	23.2123	22.1686	21.8494	19.73	19.73	23.2123	22.1686	21.8494	19.73	19.73	23.2123	22.1686	21.8494	19.73	23.2123	22.1686	21.8494
OTC 3
OTC 4
OTC 5
Rx 1		128.7	128.7	151.416	144.607	142.525	128.7	128.7	151.416	144.607	142.525	128.7	128.7	151.416	144.607	142.525	128.7	151.416	144.607	142.525
Rx 2
Rx 3		13.26	13.26	15.6004	14.8989	14.6844	13.26	13.26	15.6004	14.8989	14.6844	13.26	13.26	15.6004	14.8989	14.6844	13.26	15.6004	14.8989	14.6844
Rx 4		80	80	94.12	89.888	88.5936	80	80	94.12	89.888	88.5936	80	80	94.12	89.888	88.5936	80	94.12	89.888	66.4452
Rx 5		254.43	254.43	299.337	285.878	281.761	254.43	254.43	299.337	285.878	281.761	254.43	254.43	299.337	285.878	281.761	254.43	299.337	285.878	281.761
	Średnie kursy	EUR vs USD 2018	EUR vs USD 2019	intl dollar vs EUR
		1.1765	1.1236	0.77
	Niemcy	Adlershof	EUR	USD 2018	USD 2019	intl dollar	Nollendorfplatz	EUR	USD 2018	USD 2019	intl dollar	Kolonia	EUR	USD 2018	USD 2019	intl dollar	3#	EUR	USD 2018	USD 2019	intl dollar	4#	EUR	USD 2018	USD 2019	intl dollar	5#	EUR	USD 2018	USD 2019	intl dollar	średnia EUR	średnia USD 2018	średnia 2019	średnia intl dollar
OTC 1		2.39	2.39	2.81184	2.6854	3.1039	4.18	4.18	4.91777	4.69665	5.42857	5.68	5.68	6.68252	6.38205	7.37662	3.56		4.18834	4.00002	4.62338	3.44		4.04716	3.86518	4.46753	3.45		4.05893	3.87642	4.48052	3.78333	4.45109	4.25095	4.91342
OTC 2		9.99	9.99	11.7532	11.2248	12.974	12.74	12.74	14.9886	14.3147	16.5455	9.28	9.28	10.9179	10.427	12.0519	17.19		20.224	19.3147	22.3247	14.47		17.024	16.2585	18.7922	14.48		17.0357	16.2697	18.8052	13.025	15.3239	14.6349	16.9156
OTC 3
OTC 4												10.92	10.92	12.8474	12.2697	14.1818	4.78		5.62367	5.37081	6.20779	9.49		11.165	10.663	12.3247	9.49		11.165	10.663	12.3247	8.67	10.2003	9.74161	11.2597
OTC 5		5.29	5.29	6.22369	5.94384	6.87013	5.89	5.89	6.92959	6.618	7.64935	6.73	6.73	7.91785	7.56183	8.74026	5.06		5.95309	5.68542	6.57143	4.94		5.81191	5.55058	6.41558	4.93		5.80015	5.53935	6.4026	5.47333	6.43938	6.14984	7.10823
Rx 1												115.98	115.98	136.45	130.315	150.623																115.98	136.45	130.315	150.623
Rx 2												24.4	24.4	28.7066	27.4158	31.6883																24.4	28.7066	27.4158	31.6883
Rx 3		35.99	35.99	42.3422	40.4384	46.7403	47.9	47.9	56.3544	53.8204	62.2078	23.14	23.14	27.2242	26.0001	30.0519																35.6767	41.9736	40.0863	46.3333
Rx 4
Rx 5		95.75	95.75	112.65	107.585	124.351	99.55	99.55	117.121	111.854	129.286	94.66	94.66	111.367	106.36	122.935																96.6533	113.713	108.6	125.524
	Średnie kursy	HRV vs EUR 2018	HRV vs EUR 2019	HRV vs USD 2018	HRV vs USD 2019	intl dollar vs HRV
		0.1348	0.1348	0.1592	0.1511	6.25
	Chorwacja	Optaija	EUR 2018	EUR 2019	USD 2018	USD 2019	intl dollar	Optaija	EUR 2018	EUR 2019	USD 2018	USD 2019	intl dollar	średnia	EUR 2018	EUR 2019	USD 2018	USD 2019	intl dollar
OTC 1		39.79	5.36369	5.36369	6.33457	6.01227	6.3664	39.79	5.36369	5.36369	6.33457	6.01227	6.3664	39.79	5.36369	5.36369	6.33457	6.01227	6.3664
OTC 2		56.98	7.6809	7.6809	9.07122	8.60968	9.1168	58.92	7.94242	7.94242	9.38006	8.90281	9.4272	57.95	7.81166	7.81166	9.22564	8.75624	9.272
OTC 3		29.72	4.00626	4.00626	4.73142	4.49069	4.7552	29.72	4.00626	4.00626	4.73142	4.49069	4.7552	29.72	4.00626	4.00626	4.73142	4.49069	4.7552
OTC 4							0	54.73	7.3776	7.3776	8.71302	8.2697	8.7568	54.73	7.3776	7.3776	8.71302	8.2697	4.3784
OTC 5		56.33	7.59328	7.59328	8.96774	8.51146	9.0128						0	56.33	7.59328	7.59328	8.96774	8.51146	4.5064
Rx 1								815.5	109.929	109.929	129.828	123.222	130.48	815.5	109.929	109.929	129.828	123.222	130.48
Rx 2
Rx 3		96.45	13.0015	13.0015	15.3548	14.5736	15.432	93.66	12.6254	12.6254	14.9107	14.152	14.9856	95.055	12.8134	12.8134	15.1328	14.3628	15.2088
Rx 4		66.34	8.94263	8.94263	10.5613	10.024	10.6144	66.34	8.94263	8.94263	10.5613	10.024	10.6144	66.34	8.94263	8.94263	10.5613	10.024	10.6144
Rx 5		534.04	71.9886	71.9886	85.0192	80.6934	85.4464	534.06	71.9913	71.9913	85.0224	80.6965	85.4496	534.05	71.9899	71.9899	85.0208	80.695	85.448
	Średnie kursy	EUR vs USD 2018	EUR vs USD 2019	intl dollar vs EUR
		1.1765	1.1236	0.833
	Austria	Wiedeń	EUR	USD 2018	USD 2019	intl dollar	Wiedeń	EUR	USD 2018	USD 2019	intl dollar	Wiedeń	EUR	USD 2018	USD 2019	intl dollar	średnia	USD 2018	USD 2019	intl dollar
OTC 1		6.4	6.4	7.5296	7.19104	7.68307	6.4	6.4	7.5296	7.19104	7.68307	6.4	6.4	7.5296	7.19104	7.68307	6.4	7.5296	7.19104	7.68307
OTC 2		3.05	3.05	3.58833	3.42698	3.66146	3.05	3.05	3.58833	3.42698	3.66146	3.05	3.05	3.58833	3.42698	3.66146	3.05	3.58832	3.42698	3.66146
OTC 3		10.95	10.95	12.8827	12.3034	13.1453	10.95	10.95	12.8827	12.3034	13.1453	10.95	10.95	12.8827	12.3034	13.1453	10.95	12.8827	12.3034	13.1453
OTC 4		8.5	8.5	10.0003	9.5506	10.2041	8.25	8.25	9.70613	9.2697	9.90396	8.25	8.25	9.70613	9.2697	9.90396	8.33333	9.80417	9.36333	10.004
OTC 5		9.5	9.5	11.1768	10.6742	11.4046	9.3	9.3	10.9415	10.4495	11.1645	9.3	9.3	10.9415	10.4495	11.1645	9.36667	11.0199	10.5244	11.2445
Rx 1		153.8	153.8	180.946	172.81	184.634	153.8	153.8	180.946	172.81	184.634	153.8	153.8	180.946	172.81	184.634	153.8	180.946	172.81	184.634
Rx 2		153.8	153.8	180.946	172.81	184.634	153.8	153.8	180.946	172.81	184.634	153.8	153.8	180.946	172.81	184.634	153.8	180.946	172.81	184.634
Rx 3		15.6	15.6	18.3534	17.5282	18.7275	15.6	15.6	18.3534	17.5282	18.7275	15.6	15.6	18.3534	17.5282	18.7275	15.6	18.3534	17.5282	18.7275
Rx 4		15.6	15.6	18.3534	17.5282	18.7275	15.6	15.6	18.3534	17.5282	18.7275	15.6	15.6	18.3534	17.5282	18.7275	15.6	18.3534	17.5282	18.7275
Rx 5		110.05	110.05	129.474	123.652	132.113	110.05	110.05	129.474	123.652	132.113	110.05	110.05	129.474	123.652	132.113	110.05	129.474	123.652	132.113
	Średnie kursy	EUR vs USD 2018	EUR vs USD 2019	intl dollar vs EUR
		1.1765	1.1236	0.732
	Włochy	Rzym	EUR	USD 2018	USD 2019	intl dollar	2#	EUR	USD 2018	USD 2019	intl dollar	średnia	USD 2018	USD 2019	intl dollar
OTC 1		6.2	6.2	7.2943	6.96632	8.46995	6.39	6.39	7.51784	7.1798	8.72951	6.295	7.40607	7.07306	14.8224
OTC 2		9.2	9.2	10.8238	10.3371	12.5683	15.5	15.5	18.2358	17.4158	21.1749	12.35	14.5298	13.8765	12.7732
OTC 3		9.25	9.25	10.8826	10.3933	12.6366	9.5	9.5	11.1768	10.6742	12.9781	9.375	11.0297	10.5337	13.4904
OTC 4		9.5	9.5	11.1768	10.6742	12.9781	10.5	10.5	12.3533	11.7978	14.3443	10	11.765	11.236	13.2514
OTC 5		12.5	12.5	14.7063	14.045	17.0765	9.9	9.9	11.6474	11.1236	13.5246	11.2	13.1768	12.5843	15.3005
Rx 1		149.99	149.99	176.463	168.529	204.904	149.9	149.9	176.357	168.428	204.781	149.945	176.41	168.478	204.904
Rx 2		8.48	8.48	9.97672	9.52813	11.5847						8.48	9.97672	9.52813	11.5847
Rx 3		17.4	17.4	20.4711	19.5506	23.7705						17.4	20.4711	19.5506	23.7705
Rx 4		18.94	18.94	22.2829	21.281	25.8743						18.94	22.2829	21.281	25.8743
Rx 5		96.76	96.76	113.838	108.72	132.186						96.76	113.838	108.72	132.186
	Średnie kursy	EUR vs USD 2018	EUR vs USD 2019	EUR vs intl dollar
		1.1765	1.1236	0.732
	Hiszpania	Segovia	USD 2018	USD 2019	intl dollar	Torre Caldera	USD 2018	USD 2019	intl dollar	Benidorn	USD 2018	USD 2019	intl dollar	średnia Euro	średnia USD 2018	średnia USD 2019	średnia intl dollar
OTC 1		5.27	6.20015	5.92137	8.13272	5.97	7.02371	6.70789	9.21296					5.62	6.61193	6.31463	8.67284
OTC 2		6.95	8.17668	7.80902	10.7253	9.15	10.765	10.2809	14.1204	9.15	10.765	10.2809	14.1204	8.41667	9.90221	9.45697	12.9887
OTC 3		5.99	7.04724	6.73036	9.24383	5.9	6.94135	6.62924	9.10494	5.31	6.24721	5.96632	8.19444	5.73333	6.43286	6.44197	8.84774
OTC 4		7.7	9.05905	8.65172	11.8827	9.3	10.9415	10.4495	14.3519	9.3	10.9415	10.4495	14.3519	8.76667	9.76683	9.85023	13.5288
OTC 5		3.69	4.34129	4.14608	5.69444	9.99	11.7532	11.2248	15.4167	6.35	7.47078	7.13486	9.79938	6.67667	7.48151	7.5019	10.3035
Rx 1		129.5	152.357	145.506	199.846	129.57	152.439	145.585	199.954	129.57	152.439	145.585	199.954	129.547	144.789	145.559	199.918
Rx 2		62.2	73.1783	69.8879	95.9877	7.27	8.55316	8.16857	11.2191	7.27	8.55316	8.16857	11.2191	25.58	29.6672	28.7417	39.4753
Rx 3		16.95	19.9417	19.045	26.1574	17.95	21.1182	20.1686	27.7006	18.65	21.9417	20.9551	28.7809	17.85	19.9033	20.0563	27.5463
Rx 4
Rx 5		84.8	99.7672	95.2813	130.864	84.8	99.7672	95.2813	130.864	84.8	99.7672	95.2813	130.864	84.8	99.7672	95.2813	130.864
	Średnie kursy	EUR vs USD 2018	EUR vs USD 2019	intl dollar vs EUR
		1.1765	1.1236	0.612
	Portugalia	Porto	EUR	USD 2018	USD 2019	intl dollar	Porto	EUR	USD 2018	USD 2019	intl dollar	Porto	EUR	USD 2018	USD 2019	intl dollar	Porto	EUR	USD 2018	USD 2019	intl dollar	średnia EUR	średnia USD 2018	średnia USD 2019	średnia intl dollar
OTC 1		4.4	4.4	5.1766	4.94384	7.18954	4.66	4.66	5.48249	5.23598	7.61438	5	5	5.8825	5.618	8.16993	5.85	5.85	6.88253	6.57306	9.55882	4.9775	5.85603	5.59272	8.13317
OTC 2		11.5	11.5	13.5298	12.9214	18.7908	17.05	17.05	20.0593	19.1574	27.8595	18.2	18.2	21.4123	20.4495	29.7386	11.95	11.95	14.0592	13.427	19.5261	14.675	17.2651	16.4888	23.9788
OTC 3		7.15	7.15	8.41198	8.03374	11.683	6.79	6.79	7.98844	7.62924	11.0948	6.19	6.19	7.28254	6.95508	10.1144	6.35	6.35	7.47078	7.13486	10.3758	6.62	7.78843	7.43823	10.817
OTC 4		9.15	9.15	10.765	10.2809	14.951	8.69	8.69	10.2238	9.76408	14.1993	8.3	8.3	9.76495	9.32588	13.5621	8.4	8.4	9.8826	9.43824	13.7255	8.635	10.1591	9.70229	14.1095
OTC 5		7.86	7.86	9.24729	8.8315	12.8431	8.27	8.27	9.72966	9.29217	13.5131	10.05	10.05	11.8238	11.2922	16.4216	12.5	12.5	14.7063	14.045	20.4248	9.67	11.3768	10.8652	15.8007
Rx 1		209.08	209.08	245.983	234.922	341.634	245.9	245.9	289.301	276.293	401.797	260.5	260.5	306.478	292.698	425.654	245.9	245.9	289.301	276.293	401.797	240.345	282.766	270.052	392.721
Rx 2		7.96	7.96	9.36494	8.94386	13.0065	7.69	7.69	9.04729	8.64048	12.5654	8.9	8.9	10.4709	10	14.5425	8.19	8.19	9.63554	9.20228	13.3824	8.185	9.62965	9.19667	13.3742
Rx 3		11.28	11.28	13.2709	12.6742	18.4314	7.5	7.5	8.82375	8.427	12.2549	11.48	11.48	13.5062	12.8989	18.7582	11.28	11.28	13.2709	12.6742	18.4314	10.385	12.218	11.6686	16.969
Rx 4		9.07	9.07	10.6709	10.1911	14.8203	8.97	8.97	10.5532	10.0787	14.6569	10.76	10.76	12.6591	12.0899	17.5817	9.07	9.07	10.6709	10.1911	14.8203	9.4675	11.1385	10.6377	15.4698
Rx 5		72.87	72.87	85.7316	81.8767	119.069	73.38	73.38	86.3316	82.4498	119.902	72.87	72.87	85.7316	81.8767	119.069	72.87	72.87	85.7316	81.8767	119.069	72.9975	85.8816	82.02	119.277
	Średnie kursy	TRY vs EUR 2018	TRY vs EUR 2019	TRY vs USD 2018	TRY vs USD 2019	intl dollar vs TRY
		0.1794	0.1575	0.207	0.1764	1.619
	Turcja	Adapazarı	EUR 2018	EUR 2019	USD 2018	USD 2019	intl dollar	Serdivan	EUR 2018	EUR 2019	USD 2018	USD 2019	intl dollar	Adapazarı	EUR 2018	EUR 2019	USD 2018	USD 2019	intl dollar	średnia TRY	EUR 2018	EUR 2019	USD 2018	USD 2019	intl dollar
OTC 1		29	5.2026	4.5675	6.003	5.1156	17.9123	30	5.382	4.725	6.21	5.292	18.53	29	5.2026	4.5675	6.003	5.1156	17.9123	29.3333	5.2624	4.62	6.072	5.1744	18.1182
OTC 2
OTC 3
OTC 4		22	3.9468	3.465	4.554	3.8808	13.5886	23.5	4.2159	3.70125	4.8645	4.1454	14.5151	22	3.9468	3.465	4.554	3.8808	13.5886	22.5	4.0365	3.54375	4.6575	3.969	13.8975
OTC 5
Rx 1
Rx 2		17.5	3.1395	2.75625	3.6225	3.087	10.8091	17.25	3.09465	2.71687	3.57075	3.0429	10.6547	17.75	3.18435	2.79562	3.67425	3.1311	10.9636	17.5	3.1395	2.75625	3.6225	3.087	10.8091
Rx 3		50	8.97	7.875	10.35	8.82	30.8833	49.25	8.83545	7.75687	10.1947	8.6877	30.42	48	8.6112	7.56	9.936	8.4672	29.6479	49.0833	8.80555	7.73063	10.1602	8.6583	30.3171
Rx 4
Rx 5
	Średnie kursy	AUD vs EUR 2018	AUD vs EUR 2019	AUD vs USD 2018	AUD vs USD 2019	intl dollar vs AUD
		0.6332	0.6209	0.7463	0.6944	1.44
	Australia	Brisbane	EUR 2018	EUR 2019	USD 2018	USD 2019	intl dollar	Murrumba Downs	EUR 2018	EUR 2019	USD 2018	USD 2019	intl dollar	średnia	EUR 2018	EUR 2019	USD 2018	USD 2019	intl dollar
OTC 1		3.69	2.33651	2.29112	2.75385	2.56234	2.5625	4.28	2.7101	2.65745	3.19416	2.97203	1.88201	3.985	2.5233	2.47429	2.97401	2.76718	2.22226
OTC 2		11.99	7.59207	7.44459	8.94814	8.32586	8.32639	16.98	10.7517	10.5429	12.6722	11.7909	7.46648	14.485	9.1719	8.99374	10.8102	10.0584	7.89644
OTC 3		9.49	6.00907	5.89234	7.08239	6.58986	6.59028							9.49	6.00907	5.89234	7.08239	6.58986	6.59028
OTC 4		12.99	8.22527	8.06549	9.69444	9.02026	9.02083	18.48	11.7015	11.4742	13.7916	12.8325	8.12607	15.735	9.9634	9.76986	11.743	10.9264	8.57345
OTC 5
Rx 1		239.99	151.962	149.01	179.105	166.649	166.66	269.98	170.951	167.631	201.486	187.474	118.716	254.985	161.457	158.32	190.295	177.062	142.688
Rx 2		39.98	25.3153	24.8236	29.8371	27.7621	27.7639	49.98	31.6473	31.0326	37.3001	34.7061	21.9773	44.98	28.4813	27.9281	33.5686	31.2341	24.8706
Rx 3		29.5	18.6794	18.3165	22.0159	20.4848	20.4861	39.98	25.3153	24.8236	29.8371	27.7621	17.5801	34.74	21.9974	21.5701	25.9265	24.1235	19.0331
Rx 4
Rx 5		40	25.328	24.836	29.852	27.776	27.7778	41	25.9612	25.4569	30.5983	28.4704	18.0286	40.5	25.6446	25.1465	30.2251	28.1232	22.9032
	Średnie kursy	PLN vs EUR 2018	PLN vs EUR 2019	PLN vs USD 2018	PLN vs USD 2019	intl dollar vs PLN
		0.2347	0.2327	0.277	0.2604	1.741
	Polska	1#	EUR 2018	EUR 2019	USD 2018	USD 2019	intl dollar	2#	EUR 2018	EUR 2019	USD 2018	USD 2019	intl dollar	3#	EUR 2018	EUR 2019	USD 2018	USD 2019	intl dollar	średnia PLN	EUR 2018	EUR 2019	USD 2018	USD 2019	intl dollar
OTC 1		17.99	4.22225	4.18627	4.98323	4.6846	10.3331	19.85	4.6588	4.61909	5.49845	5.16894	11.4015	14.9	3.49703	3.46723	4.1273	3.87996	8.5583	17.58	4.12603	4.09087	4.86966	4.57783	10.0976
OTC 2		11.99	2.81405	2.79007	3.32123	3.1222	6.88685	14.99	3.51815	3.48817	4.15223	3.9034	8.60999	16.9	3.96643	3.93263	4.6813	4.40076	9.70706	14.6267	3.43288	3.40363	4.05159	3.80878	8.4013
OTC 3		14.99	3.51815	3.48817	4.15223	3.9034	8.60999	15.99	3.75285	3.72087	4.42923	4.1638	9.18438	16.9	3.96643	3.93263	4.6813	4.40076	9.70706	15.96	3.74581	3.71389	4.42092	4.15598	9.16715
OTC 4		24.99	5.86515	5.81517	6.92223	6.5074	14.3538	19.99	4.69165	4.65167	5.53723	5.2054	11.4819	23.9	5.60933	5.56153	6.6203	6.22356	13.7277	22.96	5.38871	5.34279	6.35992	5.97878	13.1878
OTC 5		18	4.2246	4.1886	4.986	4.6872	10.3389	14.99	3.51815	3.48817	4.15223	3.9034	8.60999	16.9	3.96643	3.93263	4.6813	4.40076	9.70706	16.63	3.90306	3.8698	4.60651	4.33045	9.55198
Rx 1		440	103.268	102.388	121.88	114.576	252.728	425	99.7475	98.8975	117.725	110.67	244.113	489	114.768	113.79	135.453	127.336	280.873	451.333	105.928	105.025	125.019	117.527	259.238
Rx 2		25.92	6.08342	6.03158	7.17984	6.74957	14.888	25.92	6.08342	6.03158	7.17984	6.74957	14.888	25.92	6.08342	6.03158	7.17984	6.74957	14.888	25.92	6.08342	6.03158	7.17984	6.74957	14.888
Rx 3		46.9	11.0074	10.9136	12.9913	12.2128	26.9385	31.99	7.50805	7.44407	8.86123	8.3302	18.3745	37.9	8.89513	8.81933	10.4983	9.86916	21.7691	38.93	9.13687	9.05901	10.7836	10.1374	22.3607
Rx 4		33.9	7.95633	7.88853	9.3903	8.82756	19.4716	29.9	7.01753	6.95773	8.2823	7.78596	17.174	34.9	8.19103	8.12123	9.6673	9.08796	20.046	32.9	7.72163	7.65583	9.1133	8.56716	18.8972
Rx 5		149	34.9703	34.6723	41.273	38.7996	85.583	149.99	35.2027	34.9027	41.5472	39.0574	86.1516	145	34.0315	33.7415	40.165	37.758	83.2855	147.997	34.7348	34.4388	40.9951	38.5383	85.0067

## Sheet: Rynki nieregulowane
	Średnie kursy	CZK vs EUR 2018	CZK vs EUR 2019	CZK vs USD 2018	CZK vs USD 2019	intl dollar vs CZK
		0.03899	0.03896	0.04602	0.04361	13.45
	Czechy	1#	EUR 2018	EUR 2019	USD 2018	USD 2019	intl dollar	2#	EUR 2018	EUR 2019	USD 2018	USD 2019	intl dollar	3#	EUR 2018	EUR 2019	USD 2018	USD 2019	intl dollar	4#	EUR 2018	EUR 2019	USD 2018	USD 2019	intl dollar	5#	EUR 2018	EUR 2019	USD 2018	USD 2019	intl dollar	Zacler	EUR 2018	EUR 2019	USD 2018	USD 2019	intl dollar	średnia CZK	EUR 2018	EUR 2019	USD 2018	USD 2019	intl dollar
OTC 1		99	3.86001	3.85704	4.55598	4.55598	7.36059	141	5.49759	5.49336	6.48882	6.14901	10.4833	135	5.26365	5.2596	6.2127	5.88735	10.0372	142	5.53658	5.53232	6.53484	6.19262	10.5576	106	4.13294	4.12976	4.87812	4.62266	7.88104	135	5.26365	5.2596	6.2127	5.88735	10.0372	126.333	4.92574	4.92195	5.81386	5.54916	9.39281
OTC 2		185	7.21315	7.2076	8.5137	8.5137	13.7546	196	7.64204	7.63616	9.01992	8.54756	14.5725	195	7.60305	7.5972	8.9739	8.50395	14.4981	129	5.02971	5.02584	5.93658	5.62569	9.59108	125	4.87375	4.87	5.7525	5.45125	9.29368	119	4.63981	4.63624	5.47638	5.18959	8.84758	158.167	6.16692	6.16217	7.27883	6.97196	11.7596
OTC 3								79	3.08021	3.07784	3.63558	3.44519	5.87361	125	4.87375	4.87	5.7525	5.45125	9.29368	136	5.30264	5.29856	6.25872	5.93096	10.1115	80	3.1192	3.1168	3.6816	3.4888	5.94796	75	2.92425	2.922	3.4515	3.27075	5.57621	99	3.86001	3.85704	4.55598	4.31739	7.36059
OTC 4		165	6.43335	6.4284	7.5933	7.5933	12.2677	156	6.08244	6.07776	7.17912	6.80316	11.5985	144	5.61456	5.61024	6.62688	6.27984	10.7063	169	6.58931	6.58424	7.77738	7.37009	12.5651	155	6.04345	6.0388	7.1331	6.75955	11.5242	157	6.12143	6.11672	7.22514	6.84677	11.6729	157.667	6.14742	6.14269	7.25582	6.94212	11.7224
OTC 5		109	4.24991	4.24664	5.01618	5.01618	8.10409	129	5.02971	5.02584	5.93658	5.62569	9.59108	107	4.17193	4.16872	4.92414	4.66627	7.95539	109	4.24991	4.24664	5.01618	4.75349	8.10409	109	4.24991	4.24664	5.01618	4.75349	8.10409	96	3.74304	3.74016	4.41792	4.18656	7.13755	109.833	4.2824	4.27911	5.05453	4.83361	8.16605
Rx 1		3005	117.165	117.075	138.29	138.29	223.42	2777	108.275	108.192	127.798	121.105	206.468							2978	116.112	116.023	137.048	129.871	221.413	2977.6	116.097	116.007	137.029	129.853	221.383							2934.4	114.412	114.324	135.041	129.78	218.171
Rx 2								187	7.29113	7.28552	8.60574	8.15507	13.9033													513.7	20.0292	20.0138	23.6405	22.4025	38.1933							350.35	13.6601	13.6496	16.1231	15.2788	26.0483
Rx 3
Rx 4														216	8.42184	8.41536	9.94032	9.41976	16.0595	215	8.38285	8.3764	9.8943	9.37615	15.9851	215.1	8.38675	8.3803	9.8989	9.38051	15.9926							215.367	8.39715	8.39069	9.91117	9.39214	16.0124
Rx 5		5895	229.846	229.669	271.288	271.288	438.29							1960	76.4204	76.3616	90.1992	85.4756	145.725							1708.6	66.6183	66.5671	78.6298	74.512	127.033							3187.87	124.295	124.199	146.706	143.759	237.016
	Średnie kursy	NOK vs EUR 2018	NOK vs EUR 2019	NOK vs USD 2018	NOK vs USD 2019	intl dollar vs NOK
		0.10421	0.10154	0.123	0.1136	8.919
	Norwegia	1#	EUR 2018	EUR 2019	USD 2018	USD 2019	intl dollar
OTC 1
OTC 2		219.9	22.9158	22.3286	27.0477	24.9806	2.80083
OTC 3
OTC 4
OTC 5
Rx 1		1044.5	108.847	106.059	128.474	118.655	13.3036
Rx2		303.6	31.6382	30.8275	37.3428	34.489	3.86691
Rx 3		250.5	26.1046	25.4358	30.8115	28.4568	3.19058
Rx 4
Rx 5
	Średnie kursy	EUR vs USD 2018	EUR vs USD 2019	intl dollar vs EUR
		1.1765	1.1236	0.592
	Grecja	Ateny	EUR	USD 2018	USD 2019	intl dollar	Ateny	EUR	USD 2018	USD 2019	intl dollar	Ateny	EUR	USD 2018	USD 2019	intl dollar	średnia EUR	USD 2018	USD 2019	intl dollar
OTC 1		4.1	4.1	4.82365	4.60676	6.92568	4.26	4.26	5.01189	4.78654	7.19595	4.25	4.25	5.00013	4.7753	7.17905	4.20333	4.94522	4.72287	7.10023
OTC 2		7.2	7.2	8.4708	8.08992	12.1622	11.74	11.74	13.8121	13.1911	19.8311	7.48	7.48	8.80022	8.40453	12.6351	8.80667	10.361	9.89517	14.8761
OTC 3		4.32	4.32	5.08248	4.85395	7.2973	4.49	4.49	5.28249	5.04496	7.58446	4.49	4.49	5.28249	5.04496	7.58446	4.43333	5.21582	4.98129	7.48874
OTC 4		6.6	6.6	7.7649	7.41576	11.1486	6.9	6.9	8.11785	7.75284	11.6554	6.9	6.9	8.11785	7.75284	11.6554	6.8	8.0002	7.64048	11.4865
OTC 5		6.06	6.06	7.12959	6.80902	10.2365	6.3	6.3	7.41195	7.07868	10.6419	6.3	6.3	7.41195	7.07868	10.6419	6.22	7.31783	6.98879	10.5068
Rx 1							125.17	125.17	147.263	140.641	211.436						125.17	147.263	140.641	211.436
Rx 2		4.86	4.86	5.71779	5.4607	8.20946	4.86	4.86	5.71779	5.4607	8.20946	4.33	4.33	5.09425	4.86519	7.31419	4.68333	5.50994	5.26219	7.91104
Rx 3		8.31	8.31	9.77672	9.33712	14.0372	8.31	8.31	9.77672	9.33712	14.0372	8.31	8.31	9.77672	9.33712	14.0372	8.31	9.77672	9.33712	14.0372
Rx 4
Rx 5		64.69	64.69	76.1078	72.6857	109.274	64.69	64.69	76.1078	72.6857	109.274	64.69	64.69	76.1078	72.6857	109.274	64.69	76.1078	72.6857	109.274
	Średnie kursy	RON vs EUR 2018	RON vs EUR 2019	RON vs USD 2018	RON vs USD 2019	intl dollar vs RON
		0.2149	0.2107	0.2538	0.2358	1.829
	Rumunia	1#	EUR 2018	EUR 2019	USD 2018	USD 2019	intl dollar	2#	EUR 2018	EUR 2019	USD 2018	USD 2019	intl dollar	3#	EUR 2018	EUR 2019	USD 2018	USD 2019	intl dollar	średnia RON	EUR 2018	EUR 2019	USD 2018	USD 2019	intl dollar
OTC 1		11.5	2.47135	2.42305	2.9187	2.7117	6.28759	21.5	4.62035	4.53005	5.4567	5.0697	11.7551	30	6.447	6.321	7.614	7.074	16.4024	21	4.5129	4.4247	5.3298	4.9518	11.4817
OTC 2		2.5	0.53725	0.52675	0.6345	0.5895	1.36687	29.4	6.31806	6.19458	7.46172	6.93252	16.0744	30	6.447	6.321	7.614	7.074	16.4024	20.6333	4.4341	4.34744	5.23674	4.86534	11.2812
OTC 3		27.5	5.90975	5.79425	6.9795	6.4845	15.0355	27.4	5.88826	5.77318	6.95412	6.46092	14.9809	48	10.3152	10.1136	12.1824	11.3184	26.2438	37.7	8.10173	7.94339	8.70534	8.08794	18.7534
OTC 4		24	5.1576	5.0568	6.0912	5.6592	13.1219	23.9	5.13611	5.03573	6.06582	5.63562	13.0672	39	8.3811	8.2173	9.8982	9.1962	21.3231	28.9667	6.22494	6.10328	7.35174	6.83034	15.8374
OTC 5		15.5	3.33095	3.26585	3.9339	3.6549	8.47458	15.4	3.30946	3.24478	3.90852	3.63132	8.4199	22	4.7278	4.6354	5.5836	5.1876	12.0284	17.6333	3.7894	3.71534	4.47534	4.15794	9.64097
Rx 1		492.96	105.937	103.867	125.113	116.24	269.524	492.96	105.937	103.867	125.113	116.24	269.524	491.96	105.722	103.656	124.859	116.004	268.978	492.96	105.937	103.867	125.029	116.161	269.342
Rx 2		13.96	3	2.94137	3.54305	3.29177	7.63259	13.96	3	2.94137	3.54305	3.29177	7.63259	13.96	3	2.94137	3.54305	3.29177	7.63259	13.96	3	2.94137	3.54305	3.29177	7.63259
Rx 3		22.88	4.91691	4.82082	5.80694	5.3951	12.5096	22.88	4.91691	4.82082	5.80694	5.3951	12.5096	22.88	4.91691	4.82082	5.80694	5.3951	12.5096	22.88	4.91691	4.82082	5.80694	5.3951	12.5096
Rx 4		11.38	2.44556	2.39777	2.88824	2.6834	6.22198	11.38	2.44556	2.39777	2.88824	2.6834	6.22198	11.38	2.44556	2.39777	2.88824	2.6834	6.22198	11.38	2.44556	2.39777	2.88824	2.6834	6.22198
Rx 5		984.74	211.621	207.485	249.927	232.202	538.403	984.74	211.621	207.485	249.927	232.202	538.403	984.74	211.621	207.485	249.927	232.202	538.403	984.74	211.621	207.485	249.927	232.202	538.403
	Średnie kursy	JPY vs EUR 2018	JPY vs EUR 2019	JPY vs USD 2018	JPY vs USD 2019	intl dollar vs JPY
		0.007672	0.0082	0.009056	0.009173	98.089
	Japonia	1#	EUR 2018	EUR 2019	USD 2018	USD 2019	intl dollar	2#	EUR 2018	EUR 2019	USD 2018	USD 2019	intl dollar	średnia JPY	EUR 2018	EUR 2019	USD 2018	USD 2019	intl dollar
OTC 1
OTC 2		1200	9.2064	9.84	10.8672	11.0076	12.2338	1200	9.2064	9.84	10.8672	11.0076	12.2338	1200	9.2064	9.84	10.8672	11.0076	12.2338
OTC 3
OTC 4
OTC 5
Rx 1
Rx 2		2496	19.1493	20.4672	22.6038	22.8958	25.4463	2496	19.1493	20.4672	22.6038	22.8958	25.4463	2496	19.1493	20.4672	22.6038	22.8958	25.4463
Rx 3		5136.6	39.408	42.1201	46.517	47.118	52.3667	5136.6	39.408	42.1201	46.517	47.118	52.3667	5136.6	39.408	42.1201	46.517	47.118	52.3667
Rx 4		450	3.4524	3.69	4.0752	4.12785	4.58767	450	3.4524	3.69	4.0752	4.12785	4.58767	450	3.4524	3.69	4.0752	4.12785	4.58767
Rx 5
	Średnie kursy	BRL vs EUR 2018	BRL vs EUR 2019	BRL vs USD 2018	BRL vs USD 2019	BRL vs intl dollar
		0.2329	0.2268	0.274	0.2538	2.027
	Brazylia	1#	EUR 2018	EUR 2019	USD 2018	USD 2019	intl dollar
OTC 1		26.86	6.25569	6.09185	7.35964	6.81707	13.2511
OTC 2		35.19	8.19575	7.98109	9.64206	8.93122	17.3606
OTC 3		33.43	7.78585	7.58192	9.15982	8.48453	16.4924
OTC 4		26.31	6.1276	5.96711	7.20894	6.67748	12.9798
OTC 5		33.23	7.73927	7.53656	9.10502	8.43377	16.3937
Rx 1
Rx2		255.54	59.5153	57.9565	70.018	64.8561	126.068
Rx 3		49.64	11.5612	11.2584	13.6014	12.5986	24.4894
Rx 4		103	23.9887	23.3604	28.222	26.1414	50.814
Rx 5		225.77	52.5818	51.2046	61.861	57.3004	111.381
	Średnie kursy	USD vs EUR 2018	USD vs EUR 2019	intl dollar vs USD
		0.8476	0.8934	2.027
	USA	1#	USD	EUR 2018	EUR 2019	intl dollar
OTC 1		2.24	2.24	1.89862	2.00122	1.10508
OTC 2
OTC 3
OTC 4
OTC 5
Rx 1
Rx2		187.36	187.36	158.806	167.387	92.4322
Rx 3		152.31	152.31	129.098	136.074	75.1406
Rx 4
Rx 5		536.03	536.03	454.339	478.889	264.445
	Średnie kursy	CHF vs EUR 2018	CHF vs EUR 2019	CHF vs USD 2018	CHFvs USD 2019	intl dollar vs CHF
		0.8661	0.8992	1.0204	1.0101	1.251
	Szwajcaria	1#	EUR 2018	EUR 2019	USD 2018	USD 2019	intl dollar
OTC 1		10.5	9.09405	9.4416	10.7142	10.606	8.39329
OTC 2		8.7	7.53507	7.82304	8.87748	8.78787	6.95444
OTC 3		10.5	9.09405	9.4416	10.7142	10.606	8.39329
OTC 4		14.5	12.5585	13.0384	14.7958	14.6464	11.5907
OTC 5		4.7	4.07067	4.22624	4.79588	4.74747	3.75699
Rx 1
Rx2
Rx 3		18.15	15.7197	16.3205	18.5203	18.3333	14.5084
Rx 4
Rx 5

## Sheet: Wykresy RX
Xarelto 20 x 28 tabletek	państwo	cena
	Greece	0	109.27
	Czech Republic	237.02	0											Greece	109.27	0
	Romania	0	538.4											Czech Republic	237.02	0
	Poland	0	85.01											Romania	538.4	0
	Croatia	0	85.45											Poland	0	85.01
	Belgium	0	116.54											Croatia	0	85.45
	Portugal	0	119.28											Belgium	0	116.54
	Germany	0	125.52											Portugal	0	119.28
	Spain	0	130.86											Germany	0	125.52
	Austria	0	132.11											Spain	0	130.86
	Italy	0	132.19											Austria	0	132.11
	Finland	0	281.76											Italy	0	132.19
														Finland	0	281.76
		deregulowane	regulowane
	średnia	19.7517	134.302												regulowane	nieregulowane
														średnia	73.7242	100.727
Yasmin 21 tabletek	Norway	3.19	0
	Romania	0	12.51
	Greece	0	14.04
	Switzerland	14.51	0
	Brazil	24.49	0
	Japan	52.37	0
	USA	75.14	0
	Finland	0	14.68
	Croatia	0	15.21
	Portugal	0	16.97
	Austria	0	18.73
	Australia	0	19.03
	Poland	0	22.36
	Italy	0	23.77
	Spain	0	27.55
	Turkey	0	30.32
	Germany	0	46.33
	Indonesia	0	57.46
		deregulowane	regulowane
	średnia	24.2429	26.5827
Mysimba 8 mg+90 mg, 112 tabletek	Norway	13.3	0
	Greece	0	211.44
	Czech Republic	218.17	0
	Romania	0	269.34
	Belgium	0	111.47
	Croatia	0	130.48
	Finland	0	142.52
	Australia	0	142.69
	Germany	0	150.62
	Austria	0	184.63
	Spain	0	199.92
	Italy	0	204.9
	Hungary	0	237.34
	Poland	0	259.24
	Portugal	0	392.72
		deregulowane	regulowane
	średnia	57.8675	196.048
Cardura XL 4mg 30 tabletek	Norway	3.87	0
	Romania	0	7.63
	Greece	0	7.91
	Japan	25.45	0
	Czech Republic	26.05	0
	USA	92.43	0
	Brasil	126.07	0
	Turkey	0	10.81
	Italy	0	11.58
	Portugal	0	13.37
	Poland	0	14.89
	Hungary	0	22.25
	Australia	0	24.87
	Germany	0	31.69
	Spain	0	39.48
	Austria	0	184.63
		deregulowane	regulowane
	średnia	39.1243	39.2856
Preductal mr 35 mg 60 tabletek	Japan	4.59	0
	Brasil	5.81	0
	Romania	0	6.22
	Croatia	0	10.61
	Portugal	0	15.47
	Hungary	0	18.54
	Austria	0	18.73
	Poland	0	18.9
	Italy	0	25.87
	Finland	0	66.45
		deregulowane	regulowane
	średnia	3.46667	24.9386

## Sheet: Wykresy OTC
Aspirin C 10 tabletek	USA	1.11	0
	Greece	0	7.1
	Switzerland	8.39	0
	Czech Republic	9.39	0
	Romania	0	11.48
	Brazil	13.25	0
	Indonesia	0	0.49
	Australia	0	2.22
	Finland	0	4.06
	Germany	0	4.91
	Croatia	0	6.37
	Austria	0	7.68
	Portugal	0	8.13
	Spain	0	8.67
	Belgium	0	9.99
	Poland	0	10.1
	Hungary	0	12.61
	Italy	0	14.82
	Turkey	0	18.12
		deregulowane	regulowane
	średnia	5.35667	8.32077
Voltaren żel 50mg	Norway	2.8	0
	Switzerland	6.95	0
	Romania	0	11.28
	Czech Republic	11.76	0
	Japan	12.23	0
	Greece	0	14.88
	Brazil	17.36	0
	Austria	0	3.66
	Australia	0	7.9
	Poland	0	8.4
	Croatia	0	9.27
	Italy	0	12.77
	Spain	0	12.99
	Germany	0	16.92
	Belgium	0	17.1
	Hungary	0	18.54
	FInland	0	21.85
	Portugal	0	23.98
	Indonesia	0	48.51
		deregulowane	regulowane
	średnia	7.3	16.8242
Mucosolvan 6mg/ml 100ml	Switzerland	3.76	0
	Czech Republic	8.17	0
	Romania	0	9.64
	Greece	0	10.51
	Brazil	16.39	0
	Indonesia	0	2.49
	Greece	0	4.51
	Germany	0	7.11
	Poland	0	9.55
	Spain	0	10.3
	Austria	0	11.24
	Italy	0	15.3
	Portugal	0	15.8
		deregulowane	regulowane
	średnia	5.664	9.5375
Nurofen express 400 mg x 20	Czech Republic	7.36	0
	Greece	0	7.49
	Switzerland	8.39	0
	Brazil	16.49	0
	Romania	0	18.75
	Croatia	0	4.76
	Australia	0	6.59
	Spain	0	8.85
	Poland	0	9.17
	Portugal	0	10.82
	Belgium	0	10.99
	Austria	0	13.15
	Italy	0	13.49
	Hungary	0	20.77
		deregulowane	regulowane
	średnia	6.448	9.7275
Tantum Verde spray 1,5 mg/ml 30ml	Croatia	0	4.38
	Germany	0	6.21
	Australia	0	8.57
	Austria	0	10
	Italy	0	13.25
	Spain	0	13.53
	Portugal	0	13.73
	Turkey	0	13.9
	Poland	0	13.9
	Hungary	0	17.06
	Greece	0	11.49
	Switzerland	11.59	0
	Czech Republic	11.72	0
	Brasil	12.98	0
	Romania	0	15.84
		deregulowane	regulowane
	średnia	7.258	10.83
